# Supplementary material for: Respiratory health and chronic disease risks in residents of agricultural areas in Chiang Mai, Northern Thailand
Source: PLoS One. 2025 Apr 4;20(4):e0321471. doi: 10.1371/journal.pone.0321471 (PMC11970700; doi:10.1371/journal.pone.0321471)
Supplement: S1 File — (XLSX) [file pone.0321471.s001.xlsx]

## Sheet: Data
Code	Age	Sex	FVC%predicted	FEV1%predicted	FEV1/FVC%predicted	Lung impairment	Agricultural worker	Education	Age-range	Income	Cvrisk level	Diabatesrisk level	COPD risk level
B101	46	2	80.33	72.66	89.82	1	2	2	1	2	1	2	1
B102	54	2	103.33	107.13	102.17	1	1	2	1	1	1	1	1
B103	56	1	74.75	90.79	94.44	2	1	2	1	2	1	3	1
B104	69	1	81.48	81.6	95.44	1	1	1	2	2	2	1	1
B105	68	2	79.32	58.3	109.76	2	1	1	2	2	1	4	1
B106	63	2	96.57	107.2	108.82	1	2	2	2	1	1	3	1
B107	60	2	91.11	85.83	92.6	1	2	1	1	1	1	3	1
B108	49	2	82.41	84.69	101.63	1	2	2	1	1	1	1	1
B109	69	1	84.94	119	123.18	1	2	1	2	1	2	2	1
B110	46	2	90.64	92.17	100.74	1	2	2	1	1	1	4	1
B111	62	2	99.59	72.41	71.25	2	1	1	2	1	1	3	2
B112	64	1	100.19	103.66	95.03	1	1	1	2	2	2	4	1
B113	61	2	92.17	104.62	110.32	1	2	2	2	2	1	3	1
B114	54	2	94.78	59.13	65.66	2	1	2	1	2	1	2	1
B115	47	2	88.32	60.67	69.62	2	2	2	1	2	1	2	1
B116	56	1	81.65	83.96	95.22	1	1	2	1	2	1	1	1
B117	55	2	91.14	90.18	97.42	1	1	2	1	2	1	2	1
B118	63	2	116.56	102.44	87.07	1	2	2	2	2	1	1	2
B119	41	2					2	2	1	2	1	1	1
B120	61	1	82.62	87.22	100.67	1	2	1	2	2	1	2	2
B121	69	1	99.53	112.11	107.05	1	2	1	2	2	2	3	1
B122	66	2	79.12	91.65	111.57	2	2	2	2	2	2	4	1
B123	73	2	91.85	103.82	101.06	1	2	2	2	1	2	3	1
B124	65	2	93.53	101.97	108.06	1	2	1	2	1	2	4	1
B125	62	2	93.51	81.85	91.76	1	2	1	2	1	2	3	1
B126	55	1	90.07	101.91	108.14	1	1	1	1	1	1	3	1
B127	52	2	101.51	109.98	107.08	1	1	1	1	1	1	3	1
B128	60	2	114.82	123.77	105.8	1	2	1	1	1	1	2	1
B129	56	2	82.88	85.73	102.03	1	2	2	1	1	1	1	1
B130	62	2	92.29	102.24	108.68	1	2	1	2	2	1	3	1
B131	58	2	93.38	101.42	108.09	1	2	1	1	1	1	2	1
B132	49	2	83.05	57.79	83.44	1	2	1	1	2	1	3	1
B133	57	2	91.62	94.91	102.03	1	1	1	1	2	1	1	1
B134	69	2	94.58	105.84	109.05	1	2	1	2	1	1	4	1
B135	62	2	93.51	74.65	88.24	1	2	1	2	1	1	3	1
B136	52	1	92.44	100.77	102.01	1	2	1	1	2	1	4	1
B137	70	2	93.46	69.86	104.9	1	2	1	2	2	2	4	1
B138	52	2	95.69	96.74	98	1	2	1	1	1	1	4	1
B139	50	2	87.54	89	100.69	1	2	2	1	1	1	1	1
B140	66	1	84.42	106.95	120.78	1	1	2	2	1	1	2	1
B141	61	1	99.6	97.38	100.71	1	2	2	2	1	1	1	2
B142	49	1	82.29	112.84	86.77	1	2	2	1	2	1	1	1
B143	64	2	94.45	104.3	107.35	1	2	1	2	2	1	3	1
B144	58	1	109.15	108.09	94.34	1	2	1	1	2	1	1	1
B145	49	2	82.89	88.19	105.41	1	2	1	1	2	1	1	1
B146	61	1	67.87	76.57	107.67	2	2	2	2	1	2	4	1
B147	60	1	66.88	73.34	104.76	2	2	1	1	1	2	4	1
B148	63	1	46.68	40.45	102.85	2	2	1	2	1	2	4	2
B149	69	2	108.3	122.39	106.53	1	2	1	2	1	2	3	1
B150	66	2	87.77	101.81	112.81	1	2	1	2	1	2	4	1
K201	67	1					1	2	2	2	2	4	1
K202	58	2	91.74	92.76	98.26	1	2	2	1	2	1	4	1
K203	68	2	83.22	81.73	97.22	1	2	1	2	1	1	3	1
K204	56	1	81.31	83.49	98.11	1	1	2	1	2	1	3	1
K205	45	2	104.33	102.85	97.94	1	2	1	1	1	1	1	1
K206	54	2	98.5	99.3	99.57	1	2	2	1	2	1	2	1
K207	44	2	84.77	84.19	98.51	1	2	2	1	2	1	4	1
K208	40	1					2	2	1	2	1	1	1
K209	54	1	100.85	99.96	95.59	1	2	1	1	1	1	3	1
K210	69	1	93.5	103.18	105	1	1	1	2	2	2	3	1
K211	65	2	93.99	85.81	89.3	1	1	1	2	2	2	4	1
K212	60	2	82.2	81.47	96.59	1	2	1	1	1	1	3	1
K213	54	2	95.95	99.26	102.02	1	2	2	1	2	1	3	1
K214	58	2	87.81	89.07	98.69	1	2	2	1	2	1	2	1
K215	53	2	91.11	76.75	83.2	1	2	2	1	2	1	2	1
K216	59	2	105.86	107.86	99.99	1	2	2	1	2	1	1	1
K217	60	1	94.9	63.07	99.79	1	1	1	1	2	2	4	1
K218	67	1					1	2	2	2	2	3	1
K219	56	2	107.32	114.92	105.34	1	2	1	1	2	1	1	1
K220	62	2	100.95	79.24	83.84	1	1	1	2	2	1	1	1
K221	71	2	105.63	89.69	86.83	1	1	1	2	1	2	4	1
K222	65	2					2	1	2	1	2	4	1
K223	57	2	94.48	98.29	102.47	1	2	1	1	2	1	3	1
K224	62	2	103.11	106.91	101.7	1	1	1	2	1	1	3	1
K225	63	2	108.79	89.25	86.49	1	2	1	2	1	2	1	1
K226	49	1	123.75	129.85	100.38	1	2	2	1	2	1	1	1
K227	60	2	93.87	111.73	115.99	1	2	2	1	1	1	2	1
K228	65	2	74.28	70.2	92.46	2	2	1	2	1	1	4	1
K229	63	2	121.54	162.87	132.78	1	2	1	2	1	1	3	1
K230	67	2	96.01	102.56	109.97	1	1	1	2	1	1	3	1
K231	55	1	107.35	119.95	106.8	1	1	1	1	1	1	3	1
K232	69	2	96.73	88.19	88.79	1	1	1	2	1	1	2	1
K233	57	2	83.09	93.2	109.25	1	2	1	1	1	2	3	1
K234	57	1	134.68	133.88	92.52	1	2	2	1	2	2	3	1
K235	69	2	91.54	106.77	113.5	1	2	1	2	1	2	4	1
K236	70	2	70.15	76	105.46	2	1	1	2	1	2	3	1
K237	68	2	71.26	78.92	108.07	2	2	1	2	1	2	3	1
K238	62	2	95.38	96.54	99.19	1	1	1	2	2	1	4	1
K239	56	2	81.4	86.5	104.75	1	1	2	1	2	1	4	1
K240	57	2	80.9	81.37	99.02	1	2	1	1	1	1	1	1
K241	51	2	83.82	94.71	111.76	1	2	2	1	2	1	1	1
K242	40	2	81.43	83.87	102.39	1	2	2	1	2	1	4	1
K243	68	2	66.7	74.17	108.13	2	1	1	2	2	2	3	1
K244	59	2	85.33	88.73	107.4	1	2	2	1	1	1	2	1
K245	62	2	89.3	89.85	102.25	1	1	1	2	2	1	2	1
K246	61	2	90.58	54.03	80.2	2	1	1	2	2	1	3	1
K248	70	2	104.88	100.01	97.57	1	1	1	2	2	2	1	1
K249	67	2	79.09	84.13	103.83	2	1	1	2	2	2	4	1
K250	64	2	128.52	109.43	83.34	1	1	1	2	2	1	3	1
T001	67	2	87.61	83.13	91.04	1	2	1	2	1	1	1	1
T002	62	2	108.4	64.3	57.12	2	2	1	2	1	1	3	2
T003	60	1	98.42	103.29	101.29	1	2	1	1	2	1	2	1
T004	60	2	112.53	69.13	62.57	2	2	1	1	1	1	1	1
T005	66	2	67.98	72.9	104.56	2	2	1	2	1	1	2	1
T006	65	2	93.91	99.87	102.98	1	2	1	2	1	1	2	1
T007	62	2	68.11	64.13	103.09	2	2	1	2	1	1	4	1
T008	66	1	80.27	68.81	86.75	1	2	1	2	1	2	2	1
T009	65	2	97.64	100.08	99.58	1	2	1	2	1	2	4	1
T010	65	2	74.83	86.14	105.3	2	2	1	2	1	2	4	1
T011	57	2	96.63	104.3	104.19	1	2	1	1	1	1	4	1
T012	64	2	91.12	103.12	112.95	1	2	1	2	1	1	3	1
T013	47	2	85.81	95.92	106.06	1	2	2	1	1	1	2	1
T014	54	2	80.13	65.11	92.55	1	2	2	1	1	1	2	1
T015	55	1	105.03	106.43	94.94	1	1	1	1	2	1	3	1
T016	57	2	79.47	83.47	102.18	1	2	1	1	1	1	1	1
T017	67	2	91.53	78.02	96.13	1	2	1	2	1	1	2	1
T018	66	1	71.98	71.98	104.14	1	2	2	2	2	1	3	1
T019	71	1	112.57	118.66	100.3	1	2	1	2	2	2	1	1
T020	60	2	81.91	96.37	106.62	1	2	2	1	1	1	2	1
T021	60	2	89.08	96.63	106.64	1	2	2	1	2	1	2	1
T022	60	2	80.31	78.54	96.14	1	1	2	1	2	1	4	1
T023	63	2	80.38	87.76	106.72	1	2	2	2	1	1	3	1
T024	56	1	80.33	88.93	105.77	1	1	2	1	1	1	4	2
T025	57	2	101.93	104.76	101.18	1	2	2	1	2	1	3	1
T026	59	2	90.15	102.69	111.73	1	2	2	1	2	1	3	1
T027	49	2	90.74	93.59	102.3	1	1	2	1	2	1	2	1
T028	67	2	90.38	74.67	92.34	1	2	1	2	2	1	3	1
T029	58	1	82.27	87.51	101.52	1	2	1	1	2	1	1	1
T030	44	2	102.25	109.12	105.69	1	1	2	1	2	1	1	1
T031	35	2	89.73	99.06	110.05	1	2	2	1	2	1	1	1
T032	54	2	83.74	80.16	94.2	1	2	2	1	2	1	3	1
T033	62	2	81.82	90.37	108.24	1	2	2	2	2	1	3	1
T034	65	2	80.05	94.84	115.38	1	2	2	2	1	2	4	1
T035	50	2	84.56	92.96	108.81	1	2	2	1	1	1	4	1
T036	55	2	82.1	86.24	103.69	1	2	2	1	1	2	3	1
T037	65	1	89.72	82.7	86.62	1	1	1	2	1	2	4	2
T038	65	2	100.49	108.91	104.42	1	2	1	2	1	1	1	1
T039	57	2	88.8	81.49	90.27	1	2	2	1	2	1	2	1
T040	61	2	103.9	91.71	86.67	1	2	2	2	1	1	1	1
T041	52	2	102.87	83.92	96.23	1	1	2	1	2	1	1	1
T042	48	2	81.82	78.53	95.19	1	2	1	1	1	1	2	1
T043	65	2	97.12	96.11	105.67	1	2	1	2	1	1	3	1
T044	50	2	81.65	79.15	96.02	1	2	2	1	1	1	1	1
T045	57	2	102.12	92.08	88.69	1	2	1	1	2	1	3	1
T046	67	2	96.26	106.34	107.91	1	2	1	2	2	2	3	1
T047	65	2	100.7	81	90.66	1	2	1	2	1	2	2	1
T048	62	2	88.48	97.74	107.52	1	2	2	2	1	1	1	1
T049	50	2	96.81	101.41	100.82	1	2	2	1	2	1	3	1
T050	49	2					2	2	1	2	1	4	1
T051	45	2	82.79	89.07	106.37	1	2	2	1	2	1	1	1
T052	45	1	93.45	105.2	107.72	1	2	2	1	1	1	4	1
T053	59	2					2	1	1	2	1	4	1
Coding		1 = "Male", 2 = "Female"				1=Normal, 2=Lung impaired	1 = "Farmer", 2 = "Not framer"	1 = "Primary school", 2 = "Higher than primary school"	1 = "<61", 2 = ">60"	1 = "<5001", 2 = ">5000"	1 = "Low risk CVD", 2 = "Moderate to high risk CVD"	1 = "Low risk diabetes", 2 = "Low to moderate risk diabetes", 3 = "Moderate to high risk diabetes", 4 = "High to very high risk diabetes"	1 = "Low risk COPD", 2 = "High risk COPD"
